# Supplementary material for: Blocking the PCNA/NKp44 Checkpoint to Stimulate NK Cell Responses to Multiple Myeloma
Source: Int J Mol Sci. 2022 Apr 25;23(9):4717. doi: 10.3390/ijms23094717 (PMC9105815; doi:10.3390/ijms23094717)
Supplement: Supplementary file 1 [file ijms-23-04717-s001.zip]

Archive with 2 entries (2 files):
- sup. figure 2.png
- sup. Figure 1.png
